# Supplementary material for: Selective SIK2/SIK3 inhibition reprograms pro- and antiinflammatory pathways in myeloid cells, improving autoimmune disease outcomes
Source: JCI Insight. 2026 Feb 9;11(3):e171776. doi: 10.1172/jci.insight.171776 (PMC12893107; doi:10.1172/jci.insight.171776)
Supplement: Supporting data values [file jciinsight-11-171776-s281.xlsx]

## Sheet: Figure 1A
LPS_human monocytes
Log conc (M)	TNFa (n=1)	TNFa (n=2)	IL-12p40 (n=1)	IL-12p40 (n=2)	IL-10 (n=1)	IL-10 (n=2)
-4.69897	100.48	100.46	99.58	100.14	20.81	19.33
-5.17609	100.83	100.87	99.29	99.6	10.82	11.54
-5.65321	100.96	100.95	99.33	99.07	4.3	5.05
-6.13033	100.53	100.37	97.31	97.45	2.96	3.4
-6.60746	88.42	89.36	90.8	91.21	2.61	2.67
-7.08458	50.47	46.2	65.05	63	2.01	1.67
-7.5617	22.31	21.77	40.02	25.64	2.34	1.46
-8.03882	22.73	10.59	21.66	14	1.31	1.52
2 biological replicates per concentration: n=1, n=2

## Sheet: Figure 1B
LPS_human monocytes_panel of cytokine/chemokines
Analyte	Log2FC vs LPS trigger
MCP1	-7.49
IL-12p40	-5.82
MCP2	-5.21
GM-CSF	-4.7
TNFa	-3.5
MCP3	-3.44
IL-23	-2.25
MCSF	-1.68
MIP1ß	-0.77
IL1ß	-0.56
MIP1a	-0.5
IL-6	0.02
G-CSF	0.42
THBS1	1.3
AREG	1.61
ENA-78	2.37
VEGF	2.65
IL-10*	3.48
*IL-10 levels that were assessed following 4 hours of LPS stimulation

## Sheet: Figure 1C
LPS_monocyte-derived macrophages (1 representative graph out of 2 donors tested)
Representative graphs (donor 1)								Additional donor 2 tested (data not shown)
TNFα levels (pg/mL)	n=1	n=2	n=3	n=4				TNFα levels (pg/mL)	n=1	n=2	n=3	n=4
No LPS trigger	23.3529	20.3267	21.6502	23.4205				No LPS trigger	3.6174	14.4101	8.9985	4.31195
LPS trigger	964.169	948.936	992.981	885.451				LPS trigger	1074.24	1130.88	1220.29	1131.9
20 µM GLPG3970	94.4887	82.6439						20 µM GLPG3970	191.394	199.603
6.7 µM GLPG3970	116.096	98.8298						6.7 µM GLPG3970	379.841	354.006
2.2 µM GLPG3970	323.136	341.341						2.2 µM GLPG3970	432.219	532.424
0.74 µM GLPG3970	482.628	406.438						0.74 µM GLPG3970	694.904	643.282
0.25 µM GLPG3970	661.197	598.641						0.25 µM GLPG3970	1031.53	944.089
0.08 µM GLPG3970	784.107	761.064						0.08 µM GLPG3970	1127.35	1091.31
IL-12p40 levels (pg/mL)	n=1	n=2	n=3	n=4	n=5	n=6		IL-12p40 levels (pg/mL)	n=1	n=2	n=3	n=4
No LPS trigger	48.9424	45.0348	29.2065	45.4692	50.2341	53.9413		No LPS trigger	BLQ	BLQ	BLQ	BLQ
LPS trigger	1990.93	1614.13	1692.65	2096.26	1914.16	1716.12		LPS trigger	71.3336	68.4236	66.8139	63.8072
20 µM GLPG3970	429.713	475.827						20 µM GLPG3970	24.4766	22.696
6.7 µM GLPG3970	673.157	576.62						6.7 µM GLPG3970	23.7358	24.411
2.2 µM GLPG3970	831.36	706.923						2.2 µM GLPG3970	24.8779	26.7987
0.74 µM GLPG3970	977.082	1139.09						0.74 µM GLPG3970	29.0673	32.2636
0.25 µM GLPG3970	1293.51	1382.05						0.25 µM GLPG3970	33.0405	30.897
0.08 µM GLPG3970	1523.94	1530.61						0.08 µM GLPG3970	38.0231	39.142
IL-10 levels (pg/mL)	n=1	n=2	n=3	n=4				IL-10 levels (pg/mL)	n=1	n=2	n=3	n=4
No LPS trigger	BLQ	BLQ	BLQ	BLQ				No LPS trigger	BLQ	BLQ	BLQ	BLQ
LPS trigger	258.04	249.439	191.354	197.783				LPS trigger	258.04	249.439	191.354	197.783
20 µM GLPG3970	959.368	954.881						20 µM GLPG3970	1005.34	1025.49
6.7 µM GLPG3970	578.482	508.976						6.7 µM GLPG3970	725.521	667.458
2.2 µM GLPG3970	444.517	364.219						2.2 µM GLPG3970	379.95	379.774
0.74 µM GLPG3970	335.635	289.653						0.74 µM GLPG3970	269.01	294.973
0.25 µM GLPG3970	257.87	311.283						0.25 µM GLPG3970	218.753	268.03
0.08 µM GLPG3970	215.541	232.197						0.08 µM GLPG3970	218.461	201.545
THBS1 levels (ng/mL)	n=1	n=2	n=3	n=4				THBS1 levels (ng/mL)	n=1	n=2	n=3	n=4
No LPS trigger	0.689451	0.518876	0.719207	0.626505				No LPS trigger	0.46143	0.954346	0.250845	0.320827
LPS trigger	0.517585	0.60914	0.430528	0.369357				LPS trigger	0.283114	0.329762	0.345954	0.418872
20 µM GLPG3970	7.45394	6.79159						20 µM GLPG3970	3.70377	3.72447
6.7 µM GLPG3970	2.00428	1.9326						6.7 µM GLPG3970	1.52278	1.51944
2.2 µM GLPG3970	1.30482	1.21563						2.2 µM GLPG3970	0.833646	0.968436
0.74 µM GLPG3970	0.529573	0.611967						0.74 µM GLPG3970	0.727161	0.738012
0.25 µM GLPG3970	0.572744	0.655606						0.25 µM GLPG3970	0.608971	0.625337
0.08 µM GLPG3970	0.484229	0.690251						0.08 µM GLPG3970	0.483915	0.61134
VEGF levels (pg/mL)	n=1	n=2	n=3	n=4				VEGF levels (pg/mL)	n=1	n=2	n=3	n=4
No LPS trigger	BLQ	BLQ	BLQ	BLQ				No LPS trigger	BLQ	BLQ	BLQ	BLQ
LPS trigger	196.045	186.214	208.472	203.757				LPS trigger	196.316	186.498	208.293	204.006
20 µM GLPG3970	671.933	648.15						20 µM GLPG3970	609.012	586.638
6.7 µM GLPG3970	461.052	465.405						6.7 µM GLPG3970	459.644	464.882
2.2 µM GLPG3970	301.707	307.924						2.2 µM GLPG3970	301.138	307.924
0.74 µM GLPG3970	219.605	220.894						0.74 µM GLPG3970	219.387	221.113
0.25 µM GLPG3970	205.13	192.653						0.25 µM GLPG3970	204.963	192.916
0.08 µM GLPG3970	195.551	194.927						0.08 µM GLPG3970	195.414	195.188
minimal 2 biological replicates per concentration: n=1, n=2
BLQ = Below Limit of Quantification

## Sheet: Figure 2A
LPS_monocyte-derived dendritic cells (1 representative graph out of 2 donors tested)
Representative graphs (donor 1)								Additional donor 2 tested (data not shown)
TNFα levels (pg/mL)	n=1	n=2	n=3	n=4	n=5	n=6		TNFα levels (pg/mL)	n=1	n=2	n=3	n=4	n=5	n=6
No LPS trigger	0.114995	0.367153	0.086462	0.284752	0.094589	0.383324		No LPS trigger	0.0829691	12.0037	0.501085	0.308951	0.441416	1.6853
LPS trigger	5158.32	4810.62	4542.53	5111.46	5460.48	6288.11		LPS trigger	12015.5	15675.6	14603.5	14608.2	14609.3	13151
20 µM GLPG3970	129.745	117.592						20 µM GLPG3970	473.374	476.468
6.7 µM GLPG3970	263.962	252.545						6.7 µM GLPG3970	910.742	1022.9
2.2 µM GLPG3970	577.53	501.305						2.2 µM GLPG3970	2200.84	2389.52
0.74 µM GLPG3970	1370.6	1076.81						0.74 µM GLPG3970	3716.92	5161.12
0.25 µM GLPG3970	2364.31	1903.9						0.25 µM GLPG3970	7191.18	8246.75
0.08 µM GLPG3970	3669.75	2850.53						0.08 µM GLPG3970	10245.9	10379.4
IL-12p40 levels (pg/mL)	n=1	n=2	n=3	n=4	n=5	n=6		IL-12p40 levels (pg/mL)	n=1	n=2	n=3	n=4	n=5	n=6
No LPS trigger	14.7836	25.1706	6.3142	4.61784	2.59009	7.57217		No LPS trigger	28.7074	47.1364	9.52492	3.47178	3.21038	3.66366
LPS trigger	17569.3	17277.8	15877.1	13783.1	15471.5	14704.7		LPS trigger	32241.7	33439.2	34093.1	29344.2	26914.3	33682.9
20 µM GLPG3970	534.266	482.307						20 µM GLPG3970	1635.8	1967.18
6.7 µM GLPG3970	937.637	817.426						6.7 µM GLPG3970	2740.5	3390.54
2.2 µM GLPG3970	1935.89	1781.38						2.2 µM GLPG3970	5813.95	6675.15
0.74 µM GLPG3970	4284.1	3907.86						0.74 µM GLPG3970	13583.1	13280
0.25 µM GLPG3970	7145.92	6155.31						0.25 µM GLPG3970	14593.2	17169.7
0.08 µM GLPG3970	12556.9	9324.64						0.08 µM GLPG3970	19102.4	21141.7
IL-10 levels (pg/mL)	n=1	n=2	n=3	n=4	n=5	n=6		IL-10 levels (pg/mL)	n=1	n=2	n=3	n=4	n=5	n=6
No LPS trigger	0.465856	0.077656	0.077656	0.150056	0.070182	0.057645		No LPS trigger	0.139815	0.187315	0.289171	0.452332	0.0903595	0.187315
LPS trigger	14.8108	13.2058	10.3087	12.325	11.0091	10.7747		LPS trigger	15.4488	12.4845	10.3603	11.6992	10.4206	10.197
20 µM GLPG3970	75.1618	72.1244						20 µM GLPG3970	66.7882	77.8502
6.7 µM GLPG3970	40.859	37.3984						6.7 µM GLPG3970	34.1899	39.1912
2.2 µM GLPG3970	27.8766	26.1056						2.2 µM GLPG3970	43.9156	21.3021
0.74 µM GLPG3970	20.2502	18.1372						0.74 µM GLPG3970	11.6115	13.6719
0.25 µM GLPG3970	14.2127	12.4934						0.25 µM GLPG3970	8.84029	9.3704
0.08 µM GLPG3970	12.3693	11.6466						0.08 µM GLPG3970	10.6017	9.40424
THBS1 levels (ng/mL)	n=1	n=2	n=3	n=4	n=5	n=6		THBS1 levels (ng/mL)	n=1	n=2	n=3	n=4	n=5	n=6
No LPS trigger	0.275541	0.201585	0.298559	0.261422	0.239671	0.282866		No LPS trigger	0.262887	0.164923	0.213936	0.230196	0.206235	0.234951
LPS trigger	0.752759	0.560444	0.584935	0.572479	0.538037	0.615768		LPS trigger	0.619224	0.521825	0.400878	0.586771	0.450083	0.373072
20 µM GLPG3970	23.9263	19.9808						20 µM GLPG3970	24.242	27.3432
6.7 µM GLPG3970	11.6455	9.97424						6.7 µM GLPG3970	27.0469	23.8061
2.2 µM GLPG3970	5.70641	3.91547						2.2 µM GLPG3970	6.95663	7.43046
0.74 µM GLPG3970	2.49902	1.84861						0.74 µM GLPG3970	3.45505	2.68699
0.25 µM GLPG3970	1.97276	1.63366						0.25 µM GLPG3970	1.41754	1.50859
0.08 µM GLPG3970	0.781781	0.599698						0.08 µM GLPG3970	1.08055	0.872223
AREG levels (pg/mL)	n=1	n=2	n=3	n=4	n=5	n=6		AREG levels (pg/mL)	n=1	n=2	n=3	n=4	n=5	n=6
No LPS trigger	0.3853	0.309638	0.918789	1.61171	1.80014	1.84447		No LPS trigger	0.458092	0.370834	1.38925	2.00731	2.52301	2.684
LPS trigger	23.7222	20.7888	22.1152	19.4065	19.593	20.9981		LPS trigger	32.0495	33.7319	28.013	31.791	33.284	39.596
20 µM GLPG3970	181.972	169.742						20 µM GLPG3970	249.982	244.774
6.7 µM GLPG3970	131.43	119.454						6.7 µM GLPG3970	200.25	189.523
2.2 µM GLPG3970	90.4655	85.7478						2.2 µM GLPG3970	152.669	150.921
0.74 µM GLPG3970	51.8032	48.0273						0.74 µM GLPG3970	99.2709	101.69
0.25 µM GLPG3970	33.2123	27.0443						0.25 µM GLPG3970	62.9817	58.7455
0.08 µM GLPG3970	22.5068	19.3995						0.08 µM GLPG3970	40.5818	43.5954
minimal 2 biological replicates per concentration: n=1, n=2
BLQ = Below Limit of Quantification

## Sheet: Figure 2B
Percentage of CD14+/CD11c+ cells expressing ILT4, CD163, CD209, and HLA-DR
	Vehicle	Vehicle	GLPG3970	GLPG3970
	donor 1	donor 2	donor 1	donor 2
ILT4	1.13	9.28	68.8	36.4
CD163	22.88	35.68	93.6	88
CD209	4.88	15.28	51.4	15.49
HLA-DR	38.19	58.23	98.9	99.62
monocyte-derived DCs from 2 donors
2.2 μM of GLPG3970

## Sheet: Figure 2C
LPS_monocyte-derived dendritic cells, GLPG3970 effect during differentiation
% inhibition of TNFα
	donor 1	donor 2	donor 3	donor 4	donor 5	donor 6	donor 7	donor 8
2.2 µM GLPG3970	94	94.3	94	83	99	98	99	96
0.74 µM GLPG3970	89.7	94	80	67.5	95.5	92	97	92.5
0.25 µM GLPG3970	43.7	62	49	52.5	68.5	39.5	82	77.5
0.08 µM GLPG3970	-27.3	24.7	10	26	6.5	-9.5	26	27
0.027 µM GLPG3970	-15.3	10	2.5	-3.5	15	-8	38.5	29.5
0.009 µM GLPG3970	-15.3	17.7	-19.5	16.5	-4	-19.5	28.5	29.5
% inhibition of IL-12p40
	donor 1	donor 2	donor 3	donor 4	donor 5	donor 6	donor 7	donor 8
2.2 µM GLPG3970	100.3	100.3	101	99	101	100	100	103
0.74 µM GLPG3970	82	98.7	90	77.5	100	99	99	101
0.25 µM GLPG3970	-45	78.3	39.5	13.5	88.5	81.5	88	87.5
0.08 µM GLPG3970	-133.3	52.3	-101	-117	33.5	32.5	6	32
0.027 µM GLPG3970	-59.7	30	-23	-83	19.5	8.5	53.5	34.5
0.009 µM GLPG3970	-27.7	28.7	-49.5	-31	7.5	1	21.5	37
% inhibition of IL-6
	donor 1	donor 2	donor 3	donor 4	donor 5	donor 6	donor 7	donor 8
2.2 µM GLPG3970	62.3	64	68	35.5	91.5	87	78	72
0.74 µM GLPG3970	60.7	78.7	50	22.5	71	81	47.5	67.5
0.25 µM GLPG3970	2.7	62.3	34	16.5	37.5	6.5	-0.5	53
0.08 µM GLPG3970	-19.3	35.7	-8.5	-12	-4.5	-5	-27.5	9
0.027 µM GLPG3970	-28.7	12	1	-39.5	-2.5	-3.5	34.5	-5.5
0.009 µM GLPG3970	-8.7	14.3	-1.5	-5.5	-1.5	-23.5	10.5	2
% inhibition of IL-23
	donor 1	donor 2	donor 3	donor 4	donor 5	donor 6	donor 7	donor 8
2.2 µM GLPG3970	106	115.7	102.5		99.5	70
0.74 µM GLPG3970	93.7	113.3	105.5		92	102
0.25 µM GLPG3970	-23.3	74.7	73		83	37
0.08 µM GLPG3970	-96.3	26.7	-37		-1	-94
0.027 µM GLPG3970	-48.7	23	0		28	-62
0.009 µM GLPG3970	-26.3	20.3	-79		-3	-74.5
% inhibition of mean values (derived from n=2 or n=3 biological replicates)
Fold change of IL-10 versus LPS trigger
	donor 1	donor 2	donor 3	donor 4	donor 5	donor 6	donor 7	donor 8
2.2 µM GLPG3970	1.9	2	0.8	1.8	0.3	3.8	0.2	0.6
0.74 µM GLPG3970	5.4	3.9	4.2	3.8	2.1	9.5	2	2.3
0.25 µM GLPG3970	11.2	3	3.4	2.5	8.2	14.7	4.2	2.1
0.08 µM GLPG3970	5	2.6	2	2.3	2.6	4.1	2.1	2
0.027 µM GLPG3970	1.6	1.7	1.3	1.3	1	1.7	0.7	1.4
0.009 µM GLPG3970	1.2	1.4	1.1	1	1.1	1.2	0.7	1.3
fold change of mean values (derived from n=2 or n=3 biological replicates)

## Sheet: Figure 3A
anti-CD3/anti-CD28_PBMCs (1 representative graph out of 4 donors tested)
Representative graphs (donor 1)								Additional donor 2 tested (data not shown)								Additional donor 3 tested (data not shown)								Additional donor 4 tested (data not shown)
IL-2 levels (pg/mL)	n=1	n=2	n=3	n=4	n=5	n=6		IL-2 levels (pg/mL)	n=1	n=2	n=3	n=4	n=5	n=6		IL-2 levels (pg/mL)	n=1	n=2	n=3	n=4	n=5	n=6		IL-2 levels (pg/mL)	n=1	n=2	n=3	n=4	n=5	n=6
No trigger	11.7997	5.36174	4.65232	6.38012	4.21955	5.72253		No trigger	5.27269	4.82458	4.11242	6.72913	5.60879	4.62453		No trigger	5.57821	3.63864	4.32373	4.11538	3.70274	3.55052		No trigger	3.879	3.28215	2.68144	3.44637	2.84962	2.43719
aCD3/aCD28	627.742	654.413	609.022	579.157	564.891	549.218		aCD3/aCD28	1535.34	1202.55	1243.33	1565.16	1522.05	1394.08		aCD3/aCD28	840.054	847.69	860.79	898.228	815.625	865.246		aCD3/aCD28	510.532	508.591	633.993	547.553	566.608	604.142
20 µM GLPG3970	0.920169	0.552061						20 µM GLPG3970	2.23212	2.19212						20 µM GLPG3970	4.3037	1.94075						20 µM GLPG3970	1.90473	1.12025
6.7 µM GLPG3970	10.3815	7.13816						6.7 µM GLPG3970	20.8108	24.2307						6.7 µM GLPG3970	11.6671	8.14121						6.7 µM GLPG3970	49.8554	51.3325
2.2 µM GLPG3970	61.7565	81.9282						2.2 µM GLPG3970	173.393	185.597						2.2 µM GLPG3970	104.389	84.1422						2.2 µM GLPG3970	220.459	212.925
0.74 µM GLPG3970	268.239	211.843						0.74 µM GLPG3970	471.789	489.733						0.74 µM GLPG3970	260.266	253.752						0.74 µM GLPG3970	352.26	329.512
0.25 µM GLPG3970	316.298	366.562						0.25 µM GLPG3970	671.154	831.872						0.25 µM GLPG3970	474.949	503.831						0.25 µM GLPG3970	526.538	473.413
0.08 µM GLPG3970	480.743	476.444						0.08 µM GLPG3970	904.238	970.325						0.08 µM GLPG3970	603.674	643.32						0.08 µM GLPG3970	526.109	500.97
IFNg levels (pg/mL)	n=1	n=2	n=3	n=4	n=5	n=6		IFNg levels (pg/mL)	n=1	n=2	n=3	n=4	n=5	n=6		IFNg levels (pg/mL)	n=1	n=2	n=3	n=4	n=5	n=6		IFNg levels (pg/mL)	n=1	n=2	n=3	n=4	n=5	n=6
No trigger	7.95975	5.53988	4.21993	17.2388	12.9593	4.67991		No trigger	31.8919	11.9189	29.1732	26.9942	22.9158			No trigger	7.88538	3.38425	3.50427	2.40013	1.70406	3.22823		No trigger	1.05601	0.456002	0.396001	1.74003	0.984009	0.780005
aCD3/aCD28	2003.31	1797.49	1667.15	1573.81	1849.98	1626.71		aCD3/aCD28	2046.14	1992.76	2215.94	1943.56	1819.05	1897.76		aCD3/aCD28	595.166	664.493	659.232	579.103	662.356	684.519		aCD3/aCD28	212.97	213.56	243.127	191.858	208.236	234.896
20 µM GLPG3970	7.19979	4.27993						20 µM GLPG3970	3.99987	4.69982						20 µM GLPG3970	0.68401	0.528006						20 µM GLPG3970	0.420002	0.12
6.7 µM GLPG3970	73.0187	101.659						6.7 µM GLPG3970	590.543	322.145						6.7 µM GLPG3970	167.273	87.6621						6.7 µM GLPG3970	51.7678	64.6571
2.2 µM GLPG3970	503.502	440.661						2.2 µM GLPG3970	900.419	1357.8						2.2 µM GLPG3970	280.778	338.972						2.2 µM GLPG3970	118.697	128.198
0.74 µM GLPG3970	954.944	902.856						0.74 µM GLPG3970	1915.26	1433.41						0.74 µM GLPG3970	561.181	463.229						0.74 µM GLPG3970	150.597	150.573
0.25 µM GLPG3970	1206.76	1432.44						0.25 µM GLPG3970	2145.71	1830.87						0.25 µM GLPG3970	460.658	573.283						0.25 µM GLPG3970	179.843	196.386
0.08 µM GLPG3970	1448.85	1527						0.08 µM GLPG3970	2004.58	1615.44						0.08 µM GLPG3970	621.79	595.708						0.08 µM GLPG3970	236.897	188.138
minimal 2 biological replicates per concentration: n=1, n=2

## Sheet: Figure 3B
CD40L/anti-BCR_tonsilar B cells (1 representative graph out of 4 donors tested)
Representative graph (donor 1)								Additional donor 2 tested (data not shown)								Additional donor 3 tested (data not shown)								Additional donor 4 tested (data not shown)
IL-10 levels (pg/mL)	n=1	n=2	n=3	n=4	n=5	n=6		IL-10 levels (pg/mL)	n=1	n=2	n=3	n=4	n=5	n=6		IL-10 levels (pg/mL)	n=1	n=2	n=3	n=4	n=5	n=6		IL-10 levels (pg/mL)	n=1	n=2	n=3	n=4	n=5	n=6
CD40L/anti-BCR	17.114	18.7652	19.522	18.2836	17.3548	17.4924		CD40L/anti-BCR	10.1442	9.6338	10.4632	9.1872	8.8682	9.4424		CD40L/anti-BCR	22.9124	21.1974	22.6723	21.6776	20.1341	21.6433		CD40L/anti-BCR	10.7313	9.88125	9.11625	9.37125	10.8163	10.5188
20 µM GLPG3970	143.637	134.28						20 µM GLPG3970	87.087	94.5516						20 µM GLPG3970	82.0456	75.6658						20 µM GLPG3970	24.2038	44.9438
6.7 µM GLPG3970	93.8604	97.4036						6.7 µM GLPG3970	60.291	73.5614						6.7 µM GLPG3970	68.8744	69.3203						6.7 µM GLPG3970	43.7112	47.0688
2.2 µM GLPG3970	56.9492	57.3964						2.2 µM GLPG3970	52.5712	46.8292						2.2 µM GLPG3970	50.8326	52.2046						2.2 µM GLPG3970	35.0838	33.2988
0.74 µM GLPG3970	37.066	39.9556						0.74 µM GLPG3970	29.3161	28.2315						0.74 µM GLPG3970	40.6112	38.3817						0.74 µM GLPG3970	18.8488	19.4863
0.25 µM GLPG3970	22.3772	26.7116						0.25 µM GLPG3970	14.355	18.3106						0.25 µM GLPG3970	28.4004	25.6221						0.25 µM GLPG3970	11.0288	14.8113
0.08 µM GLPG3970	19.694	19.4188						0.08 µM GLPG3970	10.9417	11.6116						0.08 µM GLPG3970	21.6433	22.638						0.08 µM GLPG3970	9.75375	13.5788
minimal 2 biological replicates per concentration: n=1, n=2

## Sheet: Figure 4B
T cell transfer colitis mouse model
AUC of DAI score
SHAM	Diseased	Abatacept	GLPG3970 10 mg/kg twice daily	GLPG3970 30 mg/kg twice daily
40	158.5	21.5	111.5	97.5
0	88	64.5	141.5	111.75
4	217	69.5	87	28.5
0	269	12.5	173.5	80.5
0	236.5	83.5	28	49.5
5.5	242.5	64	133.5	123.5
19.5	188	69	28	20
7	162	72.5	60.5	145.5
0	234.5	66	3.5	106.5
0	237.5	108	30	56.5
0	129	68	127	48.5
24	315.5	56.5	127.5	40

## Sheet: Figure 4C
T cell transfer colitis mouse model
MCHI score
SHAM	Diseased	Abatacept	GLPG3970 10 mg/kg twice daily	GLPG3970 30 mg/kg twice daily
0	13	0	3	0
0	13	7	0	3
0	14	2	0	2
0	10	0	3	0
0	8	6	3	2
0	9	0	0	0
0	13	6	4	1
0	17	4	2	2
0	12	15	0	4
0	0	7	0	1
0	15	5	12	3
0		1	8

[truncated: 29 more sheets: Figure 4E, Figure 4F, Figure 4G, Figure 4H, Figure 4I, Figure 5A, Figure 5B, Figure 5C, Figure 6A, Figure 6B, Figure 6C, Figure 7, Suppl Figure 1A, Suppl Figure 1B-C, Suppl Figure 2B, Suppl Figure 2C, Suppl Figure 3A, Suppl Figure 3B, Suppl Figure 3C, Suppl Figure 4A …]
